# Supplementary material for: Comparative Efficacy of Continuous Ceftazidime Infusion vs. Intermittent Bolus against In Vitro Ceftazidime-Susceptible and -Resistant Pseudomonas aeruginosa Biofilm
Source: Antibiotics (Basel). 2024 Apr 9;13(4):344. doi: 10.3390/antibiotics13040344 (PMC11047404; doi:10.3390/antibiotics13040344)
Supplement: Supplementary file 1 [file antibiotics-13-00344-s001.zip]

Archive with 1 entries (1 files):
- antibiotics-2940776-supplementary.pdf
